# Supplementary material for: Complete genome sequence of a novel nege-like virus in aphids (genus Indomegoura)
Source: Virol J. 2021 Apr 13;18:76. doi: 10.1186/s12985-021-01552-w (PMC8045340; doi:10.1186/s12985-021-01552-w)
Supplement: Supplementary file 1 — Additional file 1. File S1: COI sequence of the aphid (Genus Indomegoura) used in this study. [file 12985_2021_1552_MOESM1_ESM.fasta]

>COI sequence of the aphid indomegoura (GenBank accession: MW533423)
TAATCATAAAGATATTGGAACTTTATACTTTTTATTTGGTATTTGATCAGGTATAATTGGATCATCACTTAGAATCTTAATTCGATTAGAATTAAGACAAATTAACTCAATTATTAACAACAATCAACTATATAATGTAATTGTTACAATTCATGCTTTCATTATAATTTTTTTTATAACTATGCCTATTGTTATTGGTGGTTTCGGAAATTGACTAATCCCTATAATAATAGGATGCCCTGATATATCATTTCCACGATTAAATAATATTAGATTTTGATTATTACCACCATCATTAATAATAATAATTTGTAGTTTTTTAATTAATAATGGAACAGGAACAGGCTGAACTATTTACCCCCCCCTATCAAATAATATTGCACACAATAATATTTCAGTTGATTTAACTATTTTTTCATTACATATAGCAGGAATTTCATCAATTTTAGGAGCAATTAACTTTATTTGTACAATTTTAAATATAATACCAAATAATATAAAACTAAATCAAATTCCACTTTTTCCTTGATCAATTTTAATCACAGCTATTTTATTAATTTTATCTTTACCAGTACTAGCTGGTGCTATTACAATACTATTAACAGATCGTAATTTAAACACATCATTTTTTGATCCAGCTGGAGGAGGTGACCCTATTTTATATCAACATTTATTTTGATTTTTTGGTCATCCTGAAGTATATATTTTAATTTTACCTGGATTTGGATTAATTTCACATATTATTAGTCAAGAAAGAAATAAAAATGAAACATTTGGAAATATTAGAATAATTTATGCCATACTAACTATTGGATTATTAGGATTTATTGTTTGAGCTCATCATATATTTACAATTGGAATAGATGTTGACACACGAGCTTATTTCACATCAGCAACAATAATTATTGCTATTCCTACAGGAATTAAAATTTTTAGTTGATTAGCTACTATCTACGGATCAAAAATTAATTTTTCACCTTCAACAATCTGATCATTAGGATTTATTTTCTTATTCACAATTGGTGGATTAACAGGAGTAATTCTTGCTAATTCATCTATTGATATTATTCTCCATGATACATATTATGTAGTAGCACATTTCCATTATGTATTATCAATAGGAATTGTATTTGCAATTATTGCTAGCCTAATCCATTGATTCCCTATTTTTACAGGATTTTATATAAATAATTTTATATTAAAAATTCAATTTATTTTAATATTTGTTGGAGTAAATTTAACCTTTTTCCCTCAACACTTTTTAGGTTTAAATGGAATACCTCGACGATACACAGATTATCCTAATAATTATTTAGTATGAAATATAATTTCATCAATTGGGTCAATAATTTCAACATTTAGAATTATTATCTTAATTTATTCAATTTGAAATAGAATATTTTTAAAAAAAATAACAATTTTTAAATTAAATTTAAGAAATTCTATTGAATGAATTCATAATTTACCCCCATTAGAACATTCATATTCAGAATTACCTTTAATTATTAACTAAAAAA
