# Supplementary material for: Complete genome sequence of a novel nege-like virus in aphids (genus Indomegoura)
Source: Virol J. 2021 Apr 13;18:76. doi: 10.1186/s12985-021-01552-w (PMC8045340; doi:10.1186/s12985-021-01552-w)
Supplement: Supplementary file 2 — Additional file 2. File S2: Full genome sequence of Indomegoura nege-like Virus 1. [file 12985_2021_1552_MOESM2_ESM.fasta]

>Full genome sequence of Indomegoura nege-like Virus 1 (GenBank accession: MW285725)
GATAGAAACGATTTTCTGTCAAATATATTAACGATATTTTCGACATGGCGAATTTACCACATGATGTTGTGAATAACCTTGTTTCAAGTCTGTCTTCGGTGCTCGTGAGACCGACTGAAAATATCGAGAAAGAGCTGTATGCTACAGCTTTTAAAAATTCTGAAATTCAGAATTGTATTGTTAGTTCCCTTGTTAATAAGGCGACTAATAAATTTACAAATACGCATTTACCAACGTTGCGTATATTTCAAAAACTTACTAGTGCTCAACAACTTCAGCTGCAGGATGCGTATCTTATGTTCAATTTAGATTTCGAGAGAGCGTATGACTCGTCACCACACGCTTTTGCTAGAGCTTCTCGGAAATGTGAACGTAAGTATTTGCTTCATTTTTTGAAGATTACACCGTCGTCAGTGCCAGTCAACGGGTACGATGTTGTTGTAAAGGATGTAGGTGGTAAACCTATTTTGGCTATGAATGATGGTTGTGTCAACCACCACGTTTGTTTTCCATTACTTGACAATGCTGATGACTATAGACATTCTATGTTTCATCATACACTAAGAACTACAAATCCGTCGAAGTTAAAACCTGAACAATTGAAGGTTTACAACAAGTTTCTGAAAAATGACGTCAATATGATATGTTATCGTAAGTCACAGAACTGTACTGTTAAGTCTCAATCGTTAATGTTTTTGCACTCGACGTATGATATGACACCTACAGAAATTGCTAATAGTATGGAATCAGCCAATGCTATTATTGCTGCTGGTTGTTTCATATTTAATCCTGATGTGTTAATTAATGATCATGGGCAAATACCACAGCTTGAGTGTTATTATAAAAAGTTTCTCCAAAAAGTTGGAAATAAAAAAAAATTGTACATTAGGTTCTGGTTTGAGAATGATTATCAAGATGCGTATACGCATTCGTACGAAACATATGTTTCATTTTTGTATTCACGTCGTATAGCAGTAGGGAAAAGTTCATACTTCTTTCAACCGTTAGAAGTAAAAAATTCAATTTTTTTTTTTTCCGTAACGAGATCGATATATTCAACAGTACCGATTACTAAGGCGGTTACTGTTATGACCATTCCGTCATTACAGGACAAATTGGTCTTGTACTATTACCGATGGGAAACATTGATCGCACATTTTTGTGAGATGAAATCCCTCGTTCCCATAAGATTAATTGTGCCGAAAAGATTTTTTGACAATTTATATTCGTATGCCATTTCCCTGCCCGAAGGTAAGTTCACTGTCAAGACAATTATAACAGCAGGTATGACCTTTAATACTCGAGAAATTATAAATGGCATGACTGTTACAGATTCACACCGTTTGTCACCAGACGTTGTGTGTTACACAGCACATGTCGTTTATTTTCTTGTATATGTCTCACAGTATGAAATGTCGCGTACTACAAGTCTTTTGATAGATCAAGAAAATAAAGTTCGTAAATTTCGAACAAAACCGTTTTATATGCGGTATTTTTCAAATTTTTTCCAATCTTTTAAACCACACTCAAATGCAGCACATGTTCCGATTAACGAAATTAATGAAACTTGTAATGATACAAGAGGTATTAGGTCCGTTGTTGAGAAATTATATGATCATATTACGCGTTCTGCACATCCTGAACGTGCTTATTCGATTTTTGTTTCTGATTACTCATGTAAATTTATCACGATTGAACAGGAGTGTGGTTATTTAACATCTAATCGGTCATTATCATCTATTAACCGTGGACATTTTGATCATACCATTGGTGAGATTTTTGACCAGGAGAAGATTATCGAAGCGTTATCTGCGACTTTACCTGTCGTAGATACGCCGGTTTTAAAGTTATCACCATTTGTAACAGTTGATTGTGGAGAGAATTTAGAATTGATACCAAACCGGTCGAACGGTTTATGTTTTTTCCAGTCTCTCATTGATGCAGGTATGTTTAAAGGTACTATTGCCGGGATGAAACAAATGTTGTTGGACTCAACTGAAATCCAAAGTTTTTCAAAAACTGTTGTTGATATCGTTGAATCCGACACACCGCCGGATTGTTATGCAACGGAAGATGTGATGAAACTTACATGTCATGTGTTTGACATTTCGTTGTGTTTACATACGTCTGATGGTTTTGTCACATATGGTACAGGTACAAAATATCATTTGCATGTGCGAGACAATCATTGTCAAGCGCTTGTTGAGAATTTTATTAATTCACCAGTTATTATACATGATATTGTATCTGAGGAAGTTGTTGCTGCAACCCCTGACGTTGTTCATCCGACATTTGAAGGGTTTTATACTAATATTATATTGAATTATTATCGTATTGAAGAGAGTTTTTCACGGACCAAATTTAAGACAAAATATTCTACAGCACGAAGAACTATTGATGGATGTCACGACTATATTGATAGAACTTTTCGTGATAGGACATCTCTGCAGTTTTGCGAGTTGTTTTCCCTTGTTTTGTCGGGTAAACAATATGCTACATCATTCATGGCATCATCGAGTTATGGTTCTAAATGGTATGATTATTGTCTTAATTCCGTTAAATATTTTTTTTCTCTTGATGATAATCCTATTGATTTGTCTACAGTTTGTCAGATTGTGCCGTTGTGGGGTCAGAATTTTACGCCCCAGCATATTATTCAGAATTTGACAGCTCTAAACGTCTCAAAGGTTTCATTATATATTGCGGATTTAACCTTTGTGCAACCTTATACCATTACTGAACATCTTGATGTAATATCAGATTTTAACGAGAGTTTTGTTTCTCAAGTGGAGTGTGCTGTTGCAATCACACATGAAACAGGTGATGCGGTTTTTCTAGTTCCTTTTTATTTTTCTTCATTATTTTTTTCGCAAATTGAAATTTTAAAATCGAACTTCTCAGATGTAAGGTTATTTAGGTTGTTGAGTGCGAGGACAGATTCATTTGATATTGCTATCGTTTGTACTAATCGTTGTCAAGTTGTTGTTACCAGTATTTTGGAGTCATACTTTGATGTTGTGGAGTCGCTTTGTGGGCAGTTTGATTACTGCTCCCGTGTATTTTCACAACATATACATAACGCCGGAACACATTTTGAGGAGTCTGTCATCCACCCAGTTGCGTTGAATCGTTATTTTATGAATTTGCTTGACTCTGCATTGCCAGTAACGCCTGTTGTTAATTGTCGCACACGTACAATTGCACCTATAGGTGATATTGTATCATCATCAGGTAATGTTACCACTAACACTTCACCATCAAGCTATATTCGTAAATGTATAGGTAGGGTACCAATGTCGTCGGTATGTGTTAGGAAGAAAACGGTTACATATAGTGACCCCGATCAGAATATGGTGAACGTGCAAACTGACAAATTATCGATAAAAGGTTTTAAAAATAAAGTTATTGCAAGTATCGCATCTACTTTGAATTTGTCGACTTACACTACTGACAGATGCTCCGACTGGGATGACGTTCCACTTGGTATTACAACACCAGCACCGTTGACTATCAACATTGACAGACCCCATGCAGTTATGAGACTTGACGATGACAGTACTACAGTTGAAGTACCTGTTCAAGACACGGTTACAAATGAGACGGCTGTTTCAAATGACATTGTAAATTATTTAACTAGAGCAGCCGACGAATATCTACGGTATTTGAAAACCACTATAGAGTGTGATCTGTCTTTGGTGAGAACTTTTTACGAACGTGTTATAGAAAGAGCTGTTTTTTCAAATGACGCCGTTACGTCGTTCCCGTCAAATTTTTTTTTGTATTCCGATCAAGCAAAAACAATTGCAGGTGTTTACCATTCCTTCACCCACTATTATAATTCAAAATTCGAAGTGTGTCGTTTTACCACGTGCTCGGAGTTCGACACGCCGTTTCAAATTCAAGGACTACCCGATTTTGTAATTGTTAATGAATACTGTTCATATGGGTTTTTGTCAGATGAACTTACGAACTTATCGAATCATGACATTGATCTTACGACGGTTCAAATTGATATGTTACAGGCTGGTCCGGGTACTGGGAAGACAACATACATTATTAACAACCACACTGTATGTACTCAACCATCACCATCGACTGTCATTCTGTCGACACGTGAAGGTCGTGACGATTTTCGTCGTCGCGTCCGATCGAAGTTCCATATTCAGTCTGATCAACTTCTGGCTAAATTTTATAGAACAGCTGCGTCATATTTATTAAATCACTCGAAAAACATCAGAACTGATACTTTGTATATTGACGAGGCACTTATGCATCATGCCGGTGCCATTGCTTATATTATAAGTCTTTCGGGGTGTAAACAAGTAACACTTATCGGTGACAAGAATCAGATTCCGTTTGTTAATCGCACGCCGGACTTTAGATGTGAGTTTTCATCTATTGCTAACGTTATTCCAACAACCAAACATCTTAATATTTCATTTAGATGTCCACTGGATATTATTTATCGTATTCATGACCAGTACCCAGAGGATATATTCTCTGCAAATAAAATTTATAATTCTGTCTACTATAAAAAAATATCTTCGGCGTCTGATGTGCCGATCAATTTTAAAGTTCAATATTTAGTTTTTACACAATCTGAAAAAGCAGTGTTTGAAGCTCTAAAAGTTCGTGTCGCGACTGTCCATGAGTTTCAAGGTAAAGAAGCTGATACGGTTTTCCTCGTTAGACTTAACCCGTATGCGCAAGAAGAAATCTTCAATAATGCTACATATGTTTTAGTTGCGCTGACACGTCACAAAAAGAGTTGTGTGTATTACACTCGTGTTCCATCCGATCTCGTTTCTAAAACAATTAAAGTTGACCGCGTGTTATGTCACGAGATAAATACGAGGCATGAACTGGATAAGCAACACCGTATTGTTGTTGGTGACTATTCTATACTCGAGCCAACTGCACCGTCTTCATACATATCAATACCACATATCTCAAAGTTATACGTTAACAAAACACGTGCAACTCGTCGTCTTATTGACGTTAAGACCATTCATATTACATCATCTGAGTGTAAATGTGCATTGCAACATTTTAAAATTCCTCATGATCTTGGTTCTTTACGTAGTTTGCGTCATTATTTTCGCAATAATGTTAATAAATTTGGTCACATCCTGGTTGCGAAATACCATATAATTGACAACGCCGATTTTTGTAATATAATGTCAGATTTTTTATATTTTTTTTTTTACAAAACACTTAAAACATTAGGTTTGTATTTCTTTGACACCTCTGTCGTGGGAATCCACACTAATGTTTTTAACAATTTATCTGTTAATGCTTCACTTATGTCCGAAACGCATGTAATTGTTCCAAGTCATATGTCATATGAATGCTGCGTTAATGAATTTTCGAATGTCTATTGTTACGCACCGCCGGTCGATTTTGTTACTACTGCGCAAGGAATTTTGAACGAACGTTTTGGGTCTTCGACATTACAAATAAAGGACCTTGACGAATACATAGTTATGACATCTGATCTTACTTTCGGTACTGGATCGTACCGTTTTACTAAATTGCCGGGTATGATGACACACTCGAAATACGGTACAATGCAGCCGAATCTTAAGACGGTTGTTTATAATAACAGGAATTTGAATTACCGTGAAATTCTGTTGGCTCTTGAGAAACGAAACTTTTCTGCTCCAAAACTTGCAGGTGTTGTCGATTATGAAGCGTTATCTACACATATGGTTGATAATATGTTCGCCCATTGTATTGATATGGGAAAATTCAACGCAGCAATGGCTACGCCGATACTGTTTTGTCAGTCAGCTGTTGCAAAATGGTTAGACGGTCAGAAACCAAACGTTTGTAATCAGATTGTTCCTGATTTTCCATTACATCTTGATTCAATTGATACGTATAATTTTTCTATAAAACGCAAACCGAAACCTTCACTGGACGTTGACGCTGCGAGCTCTTATGCTGCACTTCAAACAATATTATATCATTCTAAATCTGTTAACTCTGTTTTCTGTTCAATCTTTAAACAAATTAAATCTAAACTTATTGCAAGTCTGAGTTCAAACTGTTTTATTTATGCAGACATGTCACCAAATCAGCTAGCGGACATGCTGACTGCTAGGATTGGAGATTCGACCACTCCTTTCTCTATTTTTTCAGGTGATGACTCTATTATCTTTGATGGTATCAATTTTACTGAAGTTGATATCTCTAAGTATGATAAGAGTCAGAATCTTTTAGCACTTTTAATTGATATAAAAATGTTACGTAAATTTCAGGTTCCCGAGTATTTTGTTCAACTGTGGTTTAACTGTCATTTTTTAACATACATTTACGACCGTAACATTAAGCTGCGTGCATGCATTCCCTTTCAACGTAAATCCGGTGATGCATCTACATTTTTGTTTAACACAACATTTGCCATGTGTGTTATTGCAAATGAGGTTCCTCTATCCAATTTATATGCCTTCGATTTGTCAGAATTTAGGAAAAAAAATATTTCGATTTTTCCTTTATTGTATAATTTAGAGGTAAAAATTTTTTCTTTCAAATATGCATATTTTTGTTCAAAATTTTTATTTTTTTCTCAAATTCATTCAAGATTTTTTTTTCTTCCCGACCCGCTTAAATTACTTGTGAAATTTGGGAGATCTGATTTAGTCAATGAGCAACATGTTGAATGTTACCGTATTTCTGTTGCGGATAATATTTCATCTGGTTATTCTGACTTTTCAGTGGCGCAGGACTTGTCCTGTGCTGTTAATGAAAGATATAATCTTACTGGATTCTCACCGAACTTCATTGCGAGTATCGTTGATTGTGCGAGTAGTAAAGCTAAATTTTCGAGTTTATTTTATGCTGATGCAGCTCAACCGGTTAACGAAAAGATTACGTATTTTTCTCCAGATTATTTTTATAAAGAATAAGATGTTTATTCAGTCACGTAGTTTTCTTTTCCCTTTTATTCATTTTTTTTTTTTAAACATTATTCATAATGTTAATACTTCTGATCTTCTCTCTATTTTTTTCTCGAAACATACACTTCCTGTAAGAAATTTTATAACTGAAGCTATTCGGTACGATCTTGTCGAAATTGGTGTTTATCATTCGTCACCTTTTGTTTTTGATTCTGAGTGTATATCTGTTATTGGTACTAATACATTTTTAGAACACCCGTGCACCTTGCCCCCTAAATGTGGTAGGGTTGCAATGTCCAAGAAGACTACAGGAATTTTTGGGAATGAAATTATTGTTTGTTATTCCTTCCATCCTACTTTCGACAATTTGCCGATTACCTTTTTCCAGATTGTTCCCACCACTACTCTTATGTCCATCTCTACTGATGATGAGAGTATCTACTTAAAAGATTTAATTCCGACAGATTTTTTTGAACATTTTGTTGTTGTCATTTCACCAAAATTTTTTGTTATTCCAAGGATATGTTTAGATGGTTATACCTCTGTTGGTGAAACATTACCAGATTCTGTTAAATTGGATGTCTCAAGTGACATTGTTACTATAAGTCATTCGCGGTTTAATGAAACGCAGTGTCACCCGATGTATATGTCTGGTGTCGAAGAGTTTGTTAGAACCTTCGATTATCCGATTGCATACAAAGGTTGTTCGTATTCCTTGTCTAATCATGAAAAATATCGTAATCAAGATCCTTTTGTTGGTACATATCATATGTATTATTCGTTACACGGTATGAAACCCTATGTTTATTCGATTAAACAGCAATATAATGGTGATTCCATTGTTTTTTACGCACATGCGCCACTTTCTGAGTTTCAACGCTATAAGCATTTCAATTATGACGTTGACATGAATACTACACATGCGCATTTTATATACTCCGATGGAAAGAAGTTTTCTGCTTTCGTCACGACGCATTCGTTTCCGGTTTCGTATTTGTATAGATCACCATTTACGATTTTCATTGAACATCTGAAAAACCTTTTTGAATACATATTTCAGAAATTTTTGTATTTATTTAGGCAGGAAGCTACGGAAATAGTTAAACTGTTTATCTATATACTGAATCAGTTAATTTTATATATTTTTAATGATTTAATAATAACAACAGTTGGTATCAATTTTTATACATATCTTATTTTTTTCTCAATGTTGTATTTTTATTTTTCGGATTTCACTAAGGCATTAATTTTTATTTCTGTAGTTGTTATTACATTCGAAGTTGTGTTTTAGTTAAGCTAAATTGTATTTTTTATAAAAATGTCTCGTGTTAACGCTCAAAGGAACTTTGTTCCATCGCGTCAGTTCGTGAGACAGTCCGTTTCATCTAAACCATCTCGTCCTTATATTACTAAGATCGTTCGCTCGCCATTACCTAAACAGAATGCTGTTCGTAAGGTTAAACGTAGCACTTTCGATCTTAATAATATTTTTACTGATATTTTAAATTCTATTACTAAGGCCGTTTCTAACCCTGCTGTCCTTCTCACATTCGCTGTTGCGCTTTCCATTATTATTAATCATGATTTCTCTGCAAAATCAGGTTATATATATACCACCTTTTCTGGAAAAACCGATGGGTTTTCTGTATGGATTGTCGCAAATGCAAAGAAAATTTGTGGGTTTTTAATCTTTCTTCCCACAATCCTCGACATTCCAAAAGACAAGAAGGCAATTGTAGCGATTGCATCGTTCTTATGGGTGTTCATGATTCCTGAATATGTCTTTGCCGAATATCTATTGCAATCTTTATTGTTGCATACGTATTTTAAAGTGTCTAGTAAGCATACACGTATTGCTTTGCTGGTCGCTGCCGGGTTTGCATGGTTTGCCGGCTTTATAACTTTTAAAACTACTACACTCCCTAATGTTCCAAACACGAGACATTAAAATTTAAATTTTCTTTTCTTTTAAGTGCCGGTTTTCCCATTTTTTCCTGCTATACGCGTAGCTTCTATTTACTTTATTTACTTATTTTCAATTATTTT
